# Supplementary material for: The Natural Pigment Violacein Potentially Suppresses the Proliferation and Stemness of Hepatocellular Carcinoma Cells In Vitro
Source: Int J Mol Sci. 2021 Oct 3;22(19):10731. doi: 10.3390/ijms221910731 (PMC8509727; doi:10.3390/ijms221910731)
Supplement: Supplementary file 1 [file ijms-22-10731-s001.zip]

Archive with 1 entries (1 files):
- ijms-1332877-SI.pdf
